# Supplementary material for: Inhaled Sargramostim (Recombinant Human Granulocyte-Macrophage Colony-Stimulating Factor) for COVID-19-Associated Acute Hypoxemia: Results of the Phase 2, Randomized, Open-Label Trial (iLeukPulm)
Source: Mil Med. 2022 Dec 2;188(7-8):e2629–38. doi: 10.1093/milmed/usac362 (PMC10363010; doi:10.1093/milmed/usac362)
Supplement: usac362_Supp [file usac362_supp.zip]

Archive with 2 entries (2 files):
- iLP_MilMed_Supplement_revised20221020_clean.docx
- iLeukPulm_MilMed_GraphicalAbstract_20220728.pptx
